# Supplementary material for: A new Acartophthalmites Hennig from Eocene Baltic amber (Diptera, Acalyptratae)
Source: Zookeys. 2018 Feb 13;(737):125–39. doi: 10.3897/zookeys.737.20639 (PMC5904545; doi:10.3897/zookeys.737.20639)
Supplement: XML Treatment for Acartophthalmites [file zookeys.737.20639-treatment1.xml]

<!DOCTYPE tp:taxon-treatment
  PUBLIC "-//TaxonX//DTD Taxonomic Treatment Publishing DTD v0 20100105//EN" "tax-treatment-NSO.dtd">
<tp:taxon-treatment xmlns:tp="http://www.plazi.org/taxpub"><tp:treatment-meta><kwd-group><label>Taxon classification</label><kwd><named-content xmlns:xlink="http://www.w3.org/1999/xlink" content-type="kingdom">Animalia</named-content></kwd><kwd><named-content xmlns:xlink="http://www.w3.org/1999/xlink" content-type="order">Diptera</named-content></kwd><kwd><named-content xmlns:xlink="http://www.w3.org/1999/xlink" content-type="family">incertae sedis</named-content></kwd></kwd-group><mixed-citation publication-type="journal"><person-group><name><surname>la Fuente</surname><given-names>Ricardo Pérez-de</given-names></name><name><surname>Hoffeins</surname><given-names>Christel</given-names></name><name><surname>Roháček</surname><given-names>Jindřich</given-names></name></person-group><article-title>A new <italic><tp:taxon-name><tp:taxon-name-part taxon-name-part-type="genus" reg="Acartophthalmites">Acartophthalmites</tp:taxon-name-part></tp:taxon-name></italic> Hennig from Eocene Baltic amber (<tp:taxon-name><tp:taxon-name-part taxon-name-part-type="order">Diptera</tp:taxon-name-part></tp:taxon-name>, <tp:taxon-name><tp:taxon-name-part taxon-name-part-type="parvorder">Acalyptratae</tp:taxon-name-part></tp:taxon-name>)</article-title><source>Zookeys</source><day>13</day><month>2</month><year>2018</year><volume>2018</volume><issue>737</issue><fpage>125</fpage><lpage>139</lpage><pub-id pub-id-type="doi">10.3897/zookeys.737.20639</pub-id></mixed-citation></tp:treatment-meta><tp:nomenclature><label>Genus</label><tp:taxon-name>
                    <tp:taxon-name-part taxon-name-part-type="genus" reg="Acartophthalmites">Acartophthalmites</tp:taxon-name-part>
                  </tp:taxon-name><tp:taxon-authority>Hennig, 1965</tp:taxon-authority></tp:nomenclature><tp:treatment-sec sec-type="type species" id="SECID0EXDAE"><title>Type species.</title><p>
                    <italic><tp:taxon-name><tp:taxon-name-part taxon-name-part-type="genus" reg="Acartophthalmites">Acartophthalmites</tp:taxon-name-part> <tp:taxon-name-part taxon-name-part-type="species" reg="tertiaria">tertiaria</tp:taxon-name-part></tp:taxon-name></italic> Hennig, 1965; Baltic amber (mid Eocene).</p></tp:treatment-sec></tp:taxon-treatment>
