# Supplementary material for: A new Acartophthalmites Hennig from Eocene Baltic amber (Diptera, Acalyptratae)
Source: Zookeys. 2018 Feb 13;(737):125–39. doi: 10.3897/zookeys.737.20639 (PMC5904545; doi:10.3897/zookeys.737.20639)
Supplement: XML Treatment for Acartophthalmites willii [file zookeys.737.20639-treatment2.xml]

<!DOCTYPE tp:taxon-treatment
  PUBLIC "-//TaxonX//DTD Taxonomic Treatment Publishing DTD v0 20100105//EN" "tax-treatment-NSO.dtd">
<tp:taxon-treatment xmlns:tp="http://www.plazi.org/taxpub"><tp:treatment-meta><kwd-group><label>Taxon classification</label><kwd><named-content xmlns:xlink="http://www.w3.org/1999/xlink" content-type="kingdom">Animalia</named-content></kwd><kwd><named-content xmlns:xlink="http://www.w3.org/1999/xlink" content-type="order">Diptera</named-content></kwd><kwd><named-content xmlns:xlink="http://www.w3.org/1999/xlink" content-type="family">incertae sedis</named-content></kwd></kwd-group><mixed-citation publication-type="journal"><person-group><name><surname>la Fuente</surname><given-names>Ricardo Pérez-de</given-names></name><name><surname>Hoffeins</surname><given-names>Christel</given-names></name><name><surname>Roháček</surname><given-names>Jindřich</given-names></name></person-group><article-title>A new <italic><tp:taxon-name><tp:taxon-name-part taxon-name-part-type="genus" reg="Acartophthalmites">Acartophthalmites</tp:taxon-name-part></tp:taxon-name></italic> Hennig from Eocene Baltic amber (<tp:taxon-name><tp:taxon-name-part taxon-name-part-type="order">Diptera</tp:taxon-name-part></tp:taxon-name>, <tp:taxon-name><tp:taxon-name-part taxon-name-part-type="parvorder">Acalyptratae</tp:taxon-name-part></tp:taxon-name>)</article-title><source>Zookeys</source><day>13</day><month>2</month><year>2018</year><volume>2018</volume><issue>737</issue><fpage>125</fpage><lpage>139</lpage><pub-id pub-id-type="doi">10.3897/zookeys.737.20639</pub-id></mixed-citation></tp:treatment-meta><tp:nomenclature><tp:taxon-name>
                    <tp:taxon-name-part taxon-name-part-type="genus" reg="Acartophthalmites">Acartophthalmites</tp:taxon-name-part>
                    <tp:taxon-name-part taxon-name-part-type="species" reg="willii">willii</tp:taxon-name-part>
                    <object-id xmlns:xlink="http://www.w3.org/1999/xlink" content-type="zoobank" xlink:type="simple">http://zoobank.org/11E19D64-43F1-424E-9C30-59B77DDFDC04</object-id>
                  </tp:taxon-name><tp:taxon-status xmlns:xlink="http://www.w3.org/1999/xlink" xlink:type="simple">sp. n.</tp:taxon-status><xref ref-type="fig" rid="F1">Figures 1–2</xref><xref ref-type="fig" rid="F2">, 3–6</xref><xref ref-type="fig" rid="F3">, 7–10</xref><xref ref-type="fig" rid="F4">, 11–14</xref><xref ref-type="fig" rid="F5">, 15–16</xref><xref ref-type="fig" rid="F6">, 17–20</xref><xref ref-type="fig" rid="F7">, 21–22</xref><tp:nomenclature-citation-list><tp:nomenclature-citation><tp:taxon-name>
                        <tp:taxon-name-part taxon-name-part-type="genus" reg="Acartophthalmites">Acartophthalmites</tp:taxon-name-part> <tp:taxon-name-part taxon-name-part-type="species" reg="tertiaria">tertiaria</tp:taxon-name-part></tp:taxon-name><comment>Hennig, 1965; <xref ref-type="bibr" rid="B4">Hennig 1969</xref>: 18.</comment></tp:nomenclature-citation><tp:nomenclature-citation><tp:taxon-name>
                        <tp:taxon-name-part taxon-name-part-type="genus" reg="Acartophthalmites">Acartophthalmites</tp:taxon-name-part> <tp:taxon-name-part taxon-name-part-type="species" reg="electrica">electrica</tp:taxon-name-part></tp:taxon-name><comment>Hennig: <xref ref-type="bibr" rid="B4">Hennig 1969</xref>: 18−19, figs 19−21 [error, incorrect subsequent spelling].</comment></tp:nomenclature-citation></tp:nomenclature-citation-list></tp:nomenclature><tp:treatment-sec sec-type="etymology" id="SECID0EPHAE"><title>Etymology.</title><p>The new species is named in honour of Willi Hennig (1913–1976), the founder of phylogenetic systematics and an outstanding dipterist who discovered the genus <italic><tp:taxon-name><tp:taxon-name-part taxon-name-part-type="genus" reg="Acartophthalmites">Acartophthalmites</tp:taxon-name-part></tp:taxon-name></italic> as well as many other fossil acalyptrates in Baltic amber.</p></tp:treatment-sec><tp:treatment-sec sec-type="type material" id="SECID0E3HAE"><title>Type material.</title><p>Holotype ♂, <named-content xmlns:xlink="http://www.w3.org/1999/xlink" content-type="dwc:institutional_code" xlink:type="simple">MCZ</named-content>-PALE-19475. The amber piece preserving the holotype is encased in an Epoxy resin prism of 18 × 18 × 5 mm. The Epoxy prism is mounted on a glass slide with labels “Mus. Comp. Zool. 19475, No. 6545a [the latter number scratched] Haren Coll., Baltic amber”, “Fam. <tp:taxon-name><tp:taxon-name-part taxon-name-part-type="family">Acartophthalmidae</tp:taxon-name-part></tp:taxon-name>. <italic><tp:taxon-name><tp:taxon-name-part taxon-name-part-type="genus" reg="Acartophthalmites">Acartophthalmites</tp:taxon-name-part> <tp:taxon-name-part taxon-name-part-type="species" reg="electrica">electrica</tp:taxon-name-part></tp:taxon-name></italic> Hennig, ♂”, and “HOLOTYPUS ♂, <italic><tp:taxon-name><tp:taxon-name-part taxon-name-part-type="genus" reg="Acartophthalmites">Acartophthalmites</tp:taxon-name-part> <tp:taxon-name-part taxon-name-part-type="species" reg="willii">willii</tp:taxon-name-part></tp:taxon-name></italic> sp. n., R. Pérez-de la Fuente, C. Hoffeins &amp; J. Roháček det.” (red label). Deposited in the Museum of Comparative Zoology, Harvard University, Cambridge, Massachusetts, USA.</p></tp:treatment-sec><tp:treatment-sec sec-type="Locality and age" id="SECID0E4IAE"><title>Locality and age.</title><p>Baltic Sea coast, probably the Samland Peninsula (<xref ref-type="bibr" rid="B14">Weitschat and Wichard 2010</xref>). Ypresian to Priabonian, Eocene, 56−33.9 Ma (<xref ref-type="bibr" rid="B14">Weitschat and Wichard 2010</xref>).</p></tp:treatment-sec><tp:treatment-sec sec-type="diagnosis" id="SECID0ELJAE"><title>Diagnosis.</title><p>Slightly smaller than both <italic><tp:taxon-name><tp:taxon-name-part taxon-name-part-type="genus" reg="Acartophthalmites">A.</tp:taxon-name-part> <tp:taxon-name-part taxon-name-part-type="species" reg="tertiaria">tertiaria</tp:taxon-name-part></tp:taxon-name></italic> and <italic><tp:taxon-name><tp:taxon-name-part taxon-name-part-type="genus" reg="Acartophthalmites">A.</tp:taxon-name-part> <tp:taxon-name-part taxon-name-part-type="species" reg="clusioides">clusioides</tp:taxon-name-part></tp:taxon-name></italic>. Arista relatively shortly ciliate; <abbrev xmlns:xlink="http://www.w3.org/1999/xlink" xlink:title="vibrissa" id="ABBRID0EHKAE" xlink:type="simple">vi</abbrev> relatively well-developed; two <abbrev xmlns:xlink="http://www.w3.org/1999/xlink" xlink:title="dorsocentral setae" id="ABBRID0ELKAE" xlink:type="simple">dc</abbrev> setae; prescutellar <abbrev xmlns:xlink="http://www.w3.org/1999/xlink" xlink:title="acrostichal (setulae)" id="ABBRID0EPKAE" xlink:type="simple">ac</abbrev> setae well developed; anterior <abbrev xmlns:xlink="http://www.w3.org/1999/xlink" xlink:title="postalar (seta)" id="ABBRID0ETKAE" xlink:type="simple">pa</abbrev> very long (together with apical <abbrev xmlns:xlink="http://www.w3.org/1999/xlink" xlink:title="scutellar (seta)" id="ABBRID0EXKAE" xlink:type="simple">sc</abbrev> the longest thoracic seta); male f<sub>2</sub> not longer than f<sub>3</sub>, not particularly tapered distally and ventrally with a single short row of six thicker setae; t<sub>2</sub> with a long row of erect posterior setae (six or seven longer and thicker) and with three short dorsal setae (including a preapical one); wing relatively elongated and with darkening along anterior margin (in cells r<sub>2+3</sub> and r<sub>4+5</sub>); R<sub>1</sub> with a few setulae subapically; M reaching the wing margin; R<sub>4+5</sub> slightly bent; <abbrev xmlns:xlink="http://www.w3.org/1999/xlink" xlink:title="discal medial cell" id="ABBRID0EJLAE" xlink:type="simple">dm</abbrev> cell elongated; apical part of <abbrev xmlns:xlink="http://www.w3.org/1999/xlink" xlink:title="cubitus" id="ABBRID0ENLAE" xlink:type="simple">CuA</abbrev><sub>1</sub> short, not longer than <abbrev xmlns:xlink="http://www.w3.org/1999/xlink" xlink:title="discal medial-cubital cross-vein" id="ABBRID0ESLAE" xlink:type="simple">dm-cu</abbrev>; A<sub>1</sub> relatively long, almost reaching wing margin; alula large and broad; dorsal pregenital sclerite T6+S8(?) of male short.</p></tp:treatment-sec><tp:treatment-sec sec-type="description" id="SECID0EYLAE"><title>Description.</title><p>
                    <italic>Male</italic> (female unknown). Total body length nearly 3.2 mm (Fig. <xref ref-type="fig" rid="F1">1</xref>); general colour probably bicoloured, dark brown to light brown and ochreous; legs light brown to ochreous.</p><fig id="F1" position="float" orientation="portrait"><label>Figures 1–2.</label><caption><p>Habitus photographs of <italic><tp:taxon-name><tp:taxon-name-part taxon-name-part-type="genus" reg="Acartophthalmites">Acartophthalmites</tp:taxon-name-part> <tp:taxon-name-part taxon-name-part-type="species" reg="willii">willii</tp:taxon-name-part></tp:taxon-name></italic> sp. n., holotype ♂ <named-content xmlns:xlink="http://www.w3.org/1999/xlink" content-type="dwc:institutional_code" xlink:type="simple">MCZ</named-content>-PALE-19475 in Baltic amber (mid Eocene). <bold>1</bold> Ventrolateral habitus <bold>2</bold> Dorsolateral habitus. Scale bar 1 mm (both photographs at the same scale).</p></caption><graphic xmlns:xlink="http://www.w3.org/1999/xlink" xlink:href="zookeys-737-125-g001.jpg" position="float" orientation="portrait" xlink:type="simple" id="oo_185923.jpg"/></fig><p>
                    <italic>Head</italic> (Figs <xref ref-type="fig" rid="F2">3–4</xref>, <xref ref-type="fig" rid="F5">15</xref>). Higher than long, 0.78 mm high, 0.66 mm long, 0.91 mm wide, dorsally somewhat wider than thorax; dorsal part of occiput concave. Head distinctly bicoloured; frons mostly light brown; occiput darkest (dark brown); face, gena and postgena ochreous. Frons moderately narrow (probably slightly wider than eye in dorsal view), slightly tapering anteriorly, largely light brown, with foremost part ochreous and only ocellar triangle dark brown. Frons rugose in texture. Orbit colouration apparently not distinct from that of frons. Frontal triangle not visible. Ocellar triangle somewhat tubercle-like, protruding among ocelli. Frontal lunule not obvious, probably small. Face (praefrons) dark ochreous, parafacialia and gena ochreous. Postgena and adjacent part of occiput large, expanded, ochreous. Cephalic chaetotaxy (Fig. <xref ref-type="fig" rid="F5">15</xref>): <abbrev xmlns:xlink="http://www.w3.org/1999/xlink" xlink:title="postvertical (seta)" id="ABBRID0EQNAE" xlink:type="simple">pvt</abbrev> relatively strong (longer and thicker than <abbrev xmlns:xlink="http://www.w3.org/1999/xlink" xlink:title="ocellar (seta)" id="ABBRID0EUNAE" xlink:type="simple">oc</abbrev>), divergent and inserted rather closely; <abbrev xmlns:xlink="http://www.w3.org/1999/xlink" xlink:title="inner vertical (seta)" id="ABBRID0EYNAE" xlink:type="simple">vti</abbrev> very strong (longest cephalic seta), almost twice as long as <abbrev xmlns:xlink="http://www.w3.org/1999/xlink" xlink:title="outer vertical (seta)" id="ABBRID0E3NAE" xlink:type="simple">vte</abbrev>; <abbrev xmlns:xlink="http://www.w3.org/1999/xlink" xlink:title="ocellar (seta)" id="ABBRID0EAOAE" xlink:type="simple">oc</abbrev> relatively weak, inserted between ocelli and directed forward; three reclinate <abbrev xmlns:xlink="http://www.w3.org/1999/xlink" xlink:title="fronto-orbital (seta)" id="ABBRID0EEOAE" xlink:type="simple">ors</abbrev> becoming shorter anteriorly, the hindmost <abbrev xmlns:xlink="http://www.w3.org/1999/xlink" xlink:title="fronto-orbital (seta)" id="ABBRID0EIOAE" xlink:type="simple">ors</abbrev> longest and strongest (nearly as long as <abbrev xmlns:xlink="http://www.w3.org/1999/xlink" xlink:title="outer vertical (seta)" id="ABBRID0EMOAE" xlink:type="simple">vte</abbrev>); no microsetulae on frons medially or in front of <abbrev xmlns:xlink="http://www.w3.org/1999/xlink" xlink:title="fronto-orbital (seta)" id="ABBRID0EQOAE" xlink:type="simple">ors</abbrev>; postocular setulae in a single long row surrounding posterior eye margin, none of them enlarged but there are numerous additional and erect setulae scattered on adjacent lateral parts of occiput and postgena; postgena with two or three (one distinctly longer) posteroventral setae in addition; foramen not visible; <abbrev xmlns:xlink="http://www.w3.org/1999/xlink" xlink:title="vibrissa" id="ABBRID0EUOAE" xlink:type="simple">vi</abbrev> distinct and relatively well developed (Figs <xref ref-type="fig" rid="F2">4</xref>, <xref ref-type="fig" rid="F5">15</xref>), about twice as long as foremost peristomal setulae, curved medially; subvibrissa not developed; peristomal setulae small and sparse (four observed). Eye large, bare, strongly convex and covering most of head in profile, subovoid, its longest diameter 1.35 times as long as shortest diameter. Gena very low, its height 0.05 times as long as shortest eye diameter. Palpus ochreous, small, with ventropreapical seta the longest and a few setulae subdorsoapically. Mouthparts ochreous; labella large and fleshy, setulation not apparent. Antenna porrect and relatively small (Figs <xref ref-type="fig" rid="F2">3–4</xref>, <xref ref-type="fig" rid="F5">15</xref>), scape and pedicel light brown; pedicel externo-laterally without anterior process in the middle but with somewhat excavated anterior margin, with one stronger erect seta dorsally and two finer setae ventrally in addition to series of marginal and submarginal setulae; first flagellomere strongly laterally compressed, in profile subcircular with posterior side at least not evidently excavated, probably slightly so. Arista dorsobasal, 2.5 times as long as antenna, with elongated and whitish basal segment and darker ochreous terminal section being distinctly but relatively shortly ciliate (Figs <xref ref-type="fig" rid="F2">3</xref>, <xref ref-type="fig" rid="F5">15</xref>).</p><fig id="F2" position="float" orientation="portrait"><label>Figures 3–6.</label><caption><p>Photomicrographs of <italic><tp:taxon-name><tp:taxon-name-part taxon-name-part-type="genus" reg="Acartophthalmites">Acartophthalmites</tp:taxon-name-part> <tp:taxon-name-part taxon-name-part-type="species" reg="willii">willii</tp:taxon-name-part></tp:taxon-name></italic> sp. n., holotype ♂ <named-content xmlns:xlink="http://www.w3.org/1999/xlink" content-type="dwc:institutional_code" xlink:type="simple">MCZ</named-content>-PALE-19475 in Baltic amber (mid Eocene). <bold>3</bold> Head in frontolateral view <bold>4</bold> Head in lateral view <bold>5</bold> Partial thorax in lateral view <bold>6</bold> Right foreleg. Scale bars 250 µm.</p></caption><graphic xmlns:xlink="http://www.w3.org/1999/xlink" xlink:href="zookeys-737-125-g002.jpg" position="float" orientation="portrait" xlink:type="simple" id="oo_185924.jpg"/></fig><p>
                    <italic>Thorax</italic> (Figs <xref ref-type="fig" rid="F2">5</xref>, <xref ref-type="fig" rid="F5">16</xref>). Slightly narrower than head, bicoloured, largely brown to ochreous, with some parts dark brown. Scutum ochreous, with a longitudinal medial light brown band wider proximally and distally, and two brown spots at the posterior half of the scutum which enclose the <abbrev xmlns:xlink="http://www.w3.org/1999/xlink" xlink:title="supraalar (seta)" id="ABBRID0E3QAE" xlink:type="simple">sa</abbrev>, <abbrev xmlns:xlink="http://www.w3.org/1999/xlink" xlink:title="postalar (seta)" id="ABBRID0EARAE" xlink:type="simple">pa</abbrev> and the two <abbrev xmlns:xlink="http://www.w3.org/1999/xlink" xlink:title="dorsocentral setae" id="ABBRID0EERAE" xlink:type="simple">dc</abbrev> setae (see Fig. <xref ref-type="fig" rid="F5">16</xref>). Humeral (postpronotal) callus brown and markedly protruding; notopleural area ochreous; scutellum and subscutellum light brown; pleural part of thorax distinctly bicoloured: dorsal part of mesopleuron (anepisternum) and pteropleuron (anepimeron) dark brown; ventral part of mesopleuron and pteropleuron ochreous; metapleuron (katatergite) dark brown; metanotum (anatergite) ochreous; propleuron, sternopleuron (katepisternum), hypopleuron (meron) ochreous. Scutellum subtriangular with rounded apex, slightly convex dorsally; subscutellum well developed. Thoracic chaetotaxy (Figs <xref ref-type="fig" rid="F2">5</xref>, <xref ref-type="fig" rid="F5">16</xref>): one strong and long <abbrev xmlns:xlink="http://www.w3.org/1999/xlink" xlink:title="humeral (seta)" id="ABBRID0EURAE" xlink:type="simple">hu</abbrev> (plus a number of microsetae on humeral callus), two <abbrev xmlns:xlink="http://www.w3.org/1999/xlink" xlink:title="notopleural (seta)" id="ABBRID0EYRAE" xlink:type="simple">npl</abbrev> (anterior <abbrev xmlns:xlink="http://www.w3.org/1999/xlink" xlink:title="notopleural (seta)" id="ABBRID0E3RAE" xlink:type="simple">npl</abbrev> slightly longer than posterior <abbrev xmlns:xlink="http://www.w3.org/1999/xlink" xlink:title="notopleural (seta)" id="ABBRID0EASAE" xlink:type="simple">npl</abbrev>), one long and robust <abbrev xmlns:xlink="http://www.w3.org/1999/xlink" xlink:title="supraalar (seta)" id="ABBRID0EESAE" xlink:type="simple">sa</abbrev> (but much shorter than anterior <abbrev xmlns:xlink="http://www.w3.org/1999/xlink" xlink:title="postalar (seta)" id="ABBRID0EISAE" xlink:type="simple">pa</abbrev>), two <abbrev xmlns:xlink="http://www.w3.org/1999/xlink" xlink:title="postalar (seta)" id="ABBRID0EMSAE" xlink:type="simple">pa</abbrev> (anterior <abbrev xmlns:xlink="http://www.w3.org/1999/xlink" xlink:title="postalar (seta)" id="ABBRID0EQSAE" xlink:type="simple">pa</abbrev> very long and strong, the longest thoracic seta; posterior <abbrev xmlns:xlink="http://www.w3.org/1999/xlink" xlink:title="postalar (seta)" id="ABBRID0EUSAE" xlink:type="simple">pa</abbrev> thinner and less than half the length of the anterior <abbrev xmlns:xlink="http://www.w3.org/1999/xlink" xlink:title="postalar (seta)" id="ABBRID0EYSAE" xlink:type="simple">pa</abbrev>); no <abbrev xmlns:xlink="http://www.w3.org/1999/xlink" xlink:title="presutural (seta)" id="ABBRID0E3SAE" xlink:type="simple">prs</abbrev>; two <abbrev xmlns:xlink="http://www.w3.org/1999/xlink" xlink:title="dorsocentral setae" id="ABBRID0EATAE" xlink:type="simple">dc</abbrev> (both postsutural), anterior <abbrev xmlns:xlink="http://www.w3.org/1999/xlink" xlink:title="dorsocentral setae" id="ABBRID0EETAE" xlink:type="simple">dc</abbrev> situated slightly behind level of <abbrev xmlns:xlink="http://www.w3.org/1999/xlink" xlink:title="supraalar (seta)" id="ABBRID0EITAE" xlink:type="simple">sa</abbrev>, short (about half length of posterior <abbrev xmlns:xlink="http://www.w3.org/1999/xlink" xlink:title="dorsocentral setae" id="ABBRID0EMTAE" xlink:type="simple">dc</abbrev>), posterior <abbrev xmlns:xlink="http://www.w3.org/1999/xlink" xlink:title="dorsocentral setae" id="ABBRID0EQTAE" xlink:type="simple">dc</abbrev> robust but clearly shorter than apical <abbrev xmlns:xlink="http://www.w3.org/1999/xlink" xlink:title="scutellar (seta)" id="ABBRID0EUTAE" xlink:type="simple">sc</abbrev> or anterior <abbrev xmlns:xlink="http://www.w3.org/1999/xlink" xlink:title="postalar (seta)" id="ABBRID0EYTAE" xlink:type="simple">pa</abbrev>; enlarged prescutellar <abbrev xmlns:xlink="http://www.w3.org/1999/xlink" xlink:title="acrostichal (setulae)" id="ABBRID0E3TAE" xlink:type="simple">ac</abbrev> present immediately after the level of posterior <abbrev xmlns:xlink="http://www.w3.org/1999/xlink" xlink:title="dorsocentral setae" id="ABBRID0EAUAE" xlink:type="simple">dc</abbrev>, subequal in length and thickness to posterior <abbrev xmlns:xlink="http://www.w3.org/1999/xlink" xlink:title="postalar (seta)" id="ABBRID0EEUAE" xlink:type="simple">pa</abbrev>; scutum otherwise covered by uniform and relatively dense microsetae (around 15 <abbrev xmlns:xlink="http://www.w3.org/1999/xlink" xlink:title="dorsocentral setae" id="ABBRID0EIUAE" xlink:type="simple">dc</abbrev> microsetae in row in front of anterior <abbrev xmlns:xlink="http://www.w3.org/1999/xlink" xlink:title="dorsocentral setae" id="ABBRID0EMUAE" xlink:type="simple">dc</abbrev>); <abbrev xmlns:xlink="http://www.w3.org/1999/xlink" xlink:title="acrostichal (setulae)" id="ABBRID0EQUAE" xlink:type="simple">ac</abbrev> microsetae arranged in about eight rows in front of suture but less posteriorly, and only four rows reaching the level of posterior <abbrev xmlns:xlink="http://www.w3.org/1999/xlink" xlink:title="dorsocentral setae" id="ABBRID0EUUAE" xlink:type="simple">dc</abbrev>); two <abbrev xmlns:xlink="http://www.w3.org/1999/xlink" xlink:title="scutellar (seta)" id="ABBRID0EYUAE" xlink:type="simple">sc</abbrev>, apical <abbrev xmlns:xlink="http://www.w3.org/1999/xlink" xlink:title="scutellar (seta)" id="ABBRID0E3UAE" xlink:type="simple">sc</abbrev> strong and very long but shorter than anterior <abbrev xmlns:xlink="http://www.w3.org/1999/xlink" xlink:title="postalar (seta)" id="ABBRID0EAVAE" xlink:type="simple">pa</abbrev>, laterobasal <abbrev xmlns:xlink="http://www.w3.org/1999/xlink" xlink:title="dorsocentral setae" id="ABBRID0EEVAE" xlink:type="simple">dc</abbrev> relatively robust, as long as three-fourths of the apical <abbrev xmlns:xlink="http://www.w3.org/1999/xlink" xlink:title="scutellar (seta)" id="ABBRID0EIVAE" xlink:type="simple">sc</abbrev>; one long <abbrev xmlns:xlink="http://www.w3.org/1999/xlink" xlink:title="propleural (seta)" id="ABBRID0EMVAE" xlink:type="simple">ppl</abbrev>; mesopleuron with one distinct <abbrev xmlns:xlink="http://www.w3.org/1999/xlink" xlink:title="mesopleural (seta)" id="ABBRID0EQVAE" xlink:type="simple">mspl</abbrev> in posterodorsal corner and numerous microsetae on most of its surface (except for anterodorsal part); sternopleuron with one long <abbrev xmlns:xlink="http://www.w3.org/1999/xlink" xlink:title="sternopleural (seta)" id="ABBRID0EUVAE" xlink:type="simple">stpl</abbrev> and a number of scattered microsetae (anterior part of sclerite covered by a bubble); prosternum not visible.</p><p>
                    <italic>Legs</italic> (Figs <xref ref-type="fig" rid="F2">6</xref>, <xref ref-type="fig" rid="F3">10</xref>–<xref ref-type="fig" rid="F4">12</xref>, <xref ref-type="fig" rid="F6">18</xref>–<xref ref-type="fig" rid="F7">21</xref>). Originally probably all light brown to ochreous, relatively long and slender. Fore, mid and hind legs differing in length of their segments (but not as strikingly as in <italic><tp:taxon-name><tp:taxon-name-part taxon-name-part-type="genus" reg="Acartophthalmites">A.</tp:taxon-name-part> <tp:taxon-name-part taxon-name-part-type="species" reg="clusioides">clusioides</tp:taxon-name-part></tp:taxon-name></italic>). Femur, tibia and basitarsus of mid leg 1.5−1.7 times as long as those of foreleg, mid tibia only slightly longer than hind tibia (other leg segments between mid and hind legs subequal in length); <abbrev xmlns:xlink="http://www.w3.org/1999/xlink" xlink:title="coxa" id="ABBRID0E2WAE" xlink:type="simple">cx</abbrev><sub>3</sub> with an acute distoventral setose process directed caudally (Fig. <xref ref-type="fig" rid="F3">10</xref>) (a similar process also is present in <italic><tp:taxon-name><tp:taxon-name-part taxon-name-part-type="genus" reg="Acartophthalmites">A.</tp:taxon-name-part> <tp:taxon-name-part taxon-name-part-type="species" reg="clusioides">clusioides</tp:taxon-name-part></tp:taxon-name></italic>); f<sub>1</sub> with a short row of four or five longer posteroventral to ventral setae in distal third and with about four posterodorsal setae forming a row in the middle of third of femur; f<sub>2</sub> elongated, slightly thicker than f<sub>3</sub> but subequal in length to the latter, not particularly tapered distally, finely densely setulose but ventrally with a single short distal row of six thicker setae; brush of ventral upright hair-like setulae in proximal half of f<sub>2</sub> lacking; f<sub>3</sub> without specific setae, uniformly densely finely setulose; t<sub>1</sub> also uniformly finely setulose but with a few distal slightly thicker setae; t<sub>2</sub> with distinctive chaetotaxy formed, besides usual short setosity, by a row of sparse erect posterior setae (six or seven longer and thicker, Fig. <xref ref-type="fig" rid="F6">20</xref>–<xref ref-type="fig" rid="F7">21</xref>) starting in proximal two-fifths, three short dorsal setae (one in distal third, one at the level of distalmost posterior seta, and one preapical) and one longer and thicker ventroapical seta plus an anteroapical whirl of two or three shorter thicker setae near the latter (Fig. <xref ref-type="fig" rid="F6">19</xref>) and four smaller, short but thicker setulae also posteroapically (Fig. <xref ref-type="fig" rid="F6">20</xref>); t<sub>3</sub> without dorsopreapical nor ventroapical seta, but with four longer and thicker anteroapical setae (Fig. <xref ref-type="fig" rid="F7">21</xref>), otherwise uniformly finely setulose. Tarsi simple, slender; forebasitarsus with four or five longer, thicker setae ventrobasally, setae increasing in length distally; mid and hind basitarsi long and with thicker laterally directed setulae (more apparent in mid basitarsus); claws relatively small.</p><fig id="F3" position="float" orientation="portrait"><label>Figures 7–10.</label><caption><p>Photomicrographs of <italic><tp:taxon-name><tp:taxon-name-part taxon-name-part-type="genus" reg="Acartophthalmites">Acartophthalmites</tp:taxon-name-part> <tp:taxon-name-part taxon-name-part-type="species" reg="willii">willii</tp:taxon-name-part></tp:taxon-name></italic> sp. n., holotype ♂ <named-content xmlns:xlink="http://www.w3.org/1999/xlink" content-type="dwc:institutional_code" xlink:type="simple">MCZ</named-content>-PALE-19475 in Baltic amber (mid Eocene). <bold>7</bold> Left wing (slightly narrower than in reality due to the photographic angle, see Fig. <xref ref-type="fig" rid="F6">17</xref> for an accurate wing shape) <bold>8</bold> Detail of the A<sub>1</sub> vein from the left wing <bold>9</bold> Detail of the A<sub>1</sub> vein from right wing <bold>10</bold> Sternum and basal leg segments in frontal view, showing the distoventral processes in Cx<sub>3</sub> (arrows). Scale bars 250 µm.</p></caption><graphic xmlns:xlink="http://www.w3.org/1999/xlink" xlink:href="zookeys-737-125-g003.jpg" position="float" orientation="portrait" xlink:type="simple" id="oo_185925.jpg"/></fig><p>
                    <italic>Wing</italic> (Figs <xref ref-type="fig" rid="F3">7–9</xref>, <xref ref-type="fig" rid="F6">17</xref>). Elongated and narrow; veins light brown; membrane apparently darkened in the anterior third of wing, darkening more restricted to roughly the anterior half of the spaces between C and R<sub>2+3</sub>, and R<sub>2+3</sub> and R<sub>4+5</sub> (Fig. <xref ref-type="fig" rid="F6">17</xref>). C strikingly attenuated beyond R<sub>4+5</sub> but this slender nebulous part reaching to M; C finely setulose but basally with a pair of longer setae and <abbrev xmlns:xlink="http://www.w3.org/1999/xlink" xlink:title="costal sector" id="ABBRID0EWJKL" xlink:type="simple">Cs</abbrev><sub>2</sub> (sector between apices of R<sub>1</sub> and R<sub>2+3</sub>) with thicker (but not longer) sparse spine-like setulae in addition. No costal break. Sc fine, distally ending into C, not fused with R<sub>1</sub>. R<sub>1</sub> short, robust and bearing four setulae subapically, preapical kink present at the level of Sc end. R<sub>2+3</sub> long, very slightly sinuate, apically somewhat upcurved to C, ending distinctly farther from wing apex than M. R<sub>4+5</sub> shallowly but distinctly bent posteriorly, distally subparallel with M, ending close to wing apex. Distal part of M very slightly bent and reaching wing margin (it appears as not reaching the wing margin in left wing due to preservation, but this character is well visible in the right wing). Discal (<abbrev xmlns:xlink="http://www.w3.org/1999/xlink" xlink:title="discal medial cell" id="ABBRID0ED2AE" xlink:type="simple">dm</abbrev>) cell relatively elongated; anterior cross-vein (<abbrev xmlns:xlink="http://www.w3.org/1999/xlink" xlink:title="radial-medial cross-vein" id="ABBRID0EH2AE" xlink:type="simple">r-m</abbrev>) situated in about the middle of discal cell. Distal part of <abbrev xmlns:xlink="http://www.w3.org/1999/xlink" xlink:title="cubitus" id="ABBRID0EL2AE" xlink:type="simple">CuA</abbrev><sub>1</sub> subequal in length to <abbrev xmlns:xlink="http://www.w3.org/1999/xlink" xlink:title="discal medial-cubital cross-vein" id="ABBRID0EQ2AE" xlink:type="simple">dm-cu</abbrev> cross-vein and reaching wing margin; A<sub>1</sub> elongated, almost reaching the wing margin. Cells bm and cup closed. Anal lobe moderately developed. Alula well developed, large and broad. Wing measurements: length 2.2 mm, width 0.85 mm, <abbrev xmlns:xlink="http://www.w3.org/1999/xlink" xlink:title="costal sector" id="ABBRID0EWDFV" xlink:type="simple">Cs</abbrev><sub>3</sub> : <abbrev xmlns:xlink="http://www.w3.org/1999/xlink" xlink:title="costal sector" id="ABBRID0EWSDC" xlink:type="simple">Cs</abbrev><sub>4</sub> = 2.05, <abbrev xmlns:xlink="http://www.w3.org/1999/xlink" xlink:title="radial-medial cross-vein" id="ABBRID0E12AE" xlink:type="simple">r-m</abbrev>\<abbrev xmlns:xlink="http://www.w3.org/1999/xlink" xlink:title="discal medial-cubital cross-vein" id="ABBRID0E52AE" xlink:type="simple">dm-cu</abbrev> : <abbrev xmlns:xlink="http://www.w3.org/1999/xlink" xlink:title="discal medial-cubital cross-vein" id="ABBRID0EC3AE" xlink:type="simple">dm-cu</abbrev> = 3.24. Haltere ochreous.</p><p>
                    <italic>Abdomen</italic> (Fig. <xref ref-type="fig" rid="F1">1</xref>). Piriform in dorsal view, widest at distal end of T2. All preabdominal terga rather sparsely but distinctly setose, with longest setae (some upright) at posterior and lateral margins. T1–T3 dorsally ochreous, darker laterally, T4 and T5 dark brown. T1−T2 separation not conspicuous. T1–T5 relatively narrow, only slightly bent laterally (pleural membrane rather well developed). Preabdominal sterna ochreous, sparsely and shortly setose (only S2−S3 visible, very narrow). Postabdomen (Figs <xref ref-type="fig" rid="F4">13–14</xref>, <xref ref-type="fig" rid="F7">22</xref>) with sclerites well developed, asymmetry of postabdominal sterna not clearly assessable. T6 not present as separate sclerite, either reduced (absent) or completely fused with S8 to form with it a large but not long synsclerite T6+S8(?) being dark brown, densely shortly setose. S6 and S7 not clearly discernible, but probably asymmetrical and largely situated left laterally.</p><fig id="F4" position="float" orientation="portrait"><label>Figures 11–14.</label><caption><p>Photomicrographs of <italic><tp:taxon-name><tp:taxon-name-part taxon-name-part-type="genus" reg="Acartophthalmites">Acartophthalmites</tp:taxon-name-part> <tp:taxon-name-part taxon-name-part-type="species" reg="willii">willii</tp:taxon-name-part></tp:taxon-name></italic> sp. n., holotype ♂ <named-content xmlns:xlink="http://www.w3.org/1999/xlink" content-type="dwc:institutional_code" xlink:type="simple">MCZ</named-content>-PALE-19475 in Baltic amber (mid Eocene). <bold>11</bold> Right mid- (left) and hind tibiae’s distal half and tarsi (right) in anterior (i.e., lateral, external) view <bold>12</bold> Right mid- (right) and hind tibiae’s distal half and tarsi (left) in posterior (i.e., lateral, internal) view <bold>13</bold> Apex of abdomen in dorsal view <bold>14</bold> Apex of abdomen in ventral view. Scale bars 250 µm.</p></caption><graphic xmlns:xlink="http://www.w3.org/1999/xlink" xlink:href="zookeys-737-125-g004.jpg" position="float" orientation="portrait" xlink:type="simple" id="oo_185926.jpg"/></fig><p>
                    <italic>Genitalia.</italic> Epandrium short, width not assessable, shortly uniformly setose. Cerci barely visible and gonostyli not visible as the sample is currently prepared (but originally depicted by <xref ref-type="bibr" rid="B4">Hennig 1969</xref>: fig. 20; see Fig. <xref ref-type="fig" rid="F7">22</xref>). Based on his description and illustration gonostylus is simple, slender, seemingly bare and slightly bent posteriorly and cercus is elongated, shorter than gonostylus, setose, and with longer setae apically (Fig. <xref ref-type="fig" rid="F7">22</xref>). However, as the anteroventral parts of external genitalia were not visible (also to Hennig), we cannot exclude the possibility that he observed and illustrated only the posterior lobe of the left (bilobed) gonostylus. In any case, this lobe is distinctly different from that of <italic><tp:taxon-name><tp:taxon-name-part taxon-name-part-type="genus" reg="Acartophthalmites">A.</tp:taxon-name-part> <tp:taxon-name-part taxon-name-part-type="species" reg="clusioides">clusioides</tp:taxon-name-part></tp:taxon-name></italic>, where it distinctly bends anteriorly (cf. <xref ref-type="bibr" rid="B12">Roháček 2016</xref>: fig. 17).</p><fig id="F5" position="float" orientation="portrait"><label>Figures 15–16.</label><caption><p>Camera lucida drawings of <italic><tp:taxon-name><tp:taxon-name-part taxon-name-part-type="genus" reg="Acartophthalmites">Acartophthalmites</tp:taxon-name-part> <tp:taxon-name-part taxon-name-part-type="species" reg="willii">willii</tp:taxon-name-part></tp:taxon-name></italic> sp. n., holotype ♂ <named-content xmlns:xlink="http://www.w3.org/1999/xlink" content-type="dwc:institutional_code" xlink:type="simple">MCZ</named-content>-PALE-19475 in Baltic amber (mid Eocene). <bold>15</bold> Head in frontolateral view with the cephalic chaetotaxy tagged; note the inset of the distal half of the left arista <bold>16</bold> Head and thorax in posterolateral view, with the thoracic chaetotaxy tagged. Scale bars 250 µm.</p></caption><graphic xmlns:xlink="http://www.w3.org/1999/xlink" xlink:href="zookeys-737-125-g005.jpg" position="float" orientation="portrait" xlink:type="simple" id="oo_185927.jpg"/></fig><fig id="F6" position="float" orientation="portrait"><label>Figures 17–20.</label><caption><p>Camera lucida drawings of <italic><tp:taxon-name><tp:taxon-name-part taxon-name-part-type="genus" reg="Acartophthalmites">Acartophthalmites</tp:taxon-name-part> <tp:taxon-name-part taxon-name-part-type="species" reg="willii">willii</tp:taxon-name-part></tp:taxon-name></italic> sp. n., holotype ♂ <named-content xmlns:xlink="http://www.w3.org/1999/xlink" content-type="dwc:institutional_code" xlink:type="simple">MCZ</named-content>-PALE-19475 in Baltic amber (mid Eocene). <bold>17</bold> Wing with venation tagged; the asterisk marks a depressed area of the wing <bold>18</bold> Distal quarter of the right hind tibia in anterior (lateral, external) view <bold>19</bold> Distal quarter of right mid tibia in anterior (i.e., lateral, external) view <bold>20</bold> Distal half of the right mid tibia in posterior (i.e., lateral, internal) view. Scale bars 250 µm (<bold>18–20</bold> at the same scale).</p></caption><graphic xmlns:xlink="http://www.w3.org/1999/xlink" xlink:href="zookeys-737-125-g006.jpg" position="float" orientation="portrait" xlink:type="simple" id="oo_185928.jpg"/></fig><fig id="F7" position="float" orientation="portrait"><label>Figures 21–22.</label><caption><p>Reproductions of the original illustrations depicted by <xref ref-type="bibr" rid="B4">Hennig (1969</xref>, figs 20, 21) on <italic><tp:taxon-name><tp:taxon-name-part taxon-name-part-type="genus" reg="Acartophthalmites">Acartophthalmites</tp:taxon-name-part> <tp:taxon-name-part taxon-name-part-type="species" reg="willii">willii</tp:taxon-name-part></tp:taxon-name></italic> sp. n., holotype ♂ <named-content xmlns:xlink="http://www.w3.org/1999/xlink" content-type="dwc:institutional_code" xlink:type="simple">MCZ</named-content>-PALE-19475. <bold>21</bold> Setation of mid and hind tibiae and tarsi in anterior view (scale bar 0.5 mm) <bold>22</bold> Apex of abdomen in lateral view (scale bar 0.3 mm).</p></caption><graphic xmlns:xlink="http://www.w3.org/1999/xlink" xlink:href="zookeys-737-125-g007.jpg" position="float" orientation="portrait" xlink:type="simple" id="oo_185929.jpg"/></fig></tp:treatment-sec><ref-list><ref id="B4"><mixed-citation xmlns:xlink="http://www.w3.org/1999/xlink" xlink:type="simple">
          <person-group><name name-style="western"><surname>Hennig</surname><given-names>W</given-names></name></person-group> (<year>1969</year>) <article-title>Neue Übersicht über die aus dem Baltischen Bernstein bekannten <tp:taxon-name><tp:taxon-name-part taxon-name-part-type="parvorder">Acalyptratae</tp:taxon-name-part></tp:taxon-name> (<tp:taxon-name><tp:taxon-name-part taxon-name-part-type="order">Diptera</tp:taxon-name-part></tp:taxon-name>: <tp:taxon-name><tp:taxon-name-part taxon-name-part-type="suborder">Cyclorrhapha</tp:taxon-name-part></tp:taxon-name>).</article-title> <source>Stuttgarter Beiträge für Naturkunde</source> <volume>209</volume>: <fpage>1</fpage>–<lpage>42</lpage>.</mixed-citation></ref><ref id="B14"><mixed-citation xmlns:xlink="http://www.w3.org/1999/xlink" xlink:type="simple">
          <person-group><name name-style="western"><surname>Weitschat</surname><given-names>W</given-names></name><name name-style="western"><surname>Wichard</surname><given-names>W</given-names></name></person-group> (<year>2010</year>) <article-title>Baltic Amber.</article-title> In: <person-group><name name-style="western"><surname>Penney</surname><given-names>D</given-names></name></person-group> (<role>Ed.</role>) <issue-title>Biodiversity of fossils in amber from the major world deposits.</issue-title> <source>Siri Scientific Press, Manchester</source>, <fpage>80</fpage>–<lpage>115</lpage>.</mixed-citation></ref><ref id="B12"><mixed-citation xmlns:xlink="http://www.w3.org/1999/xlink" xlink:type="simple">
          <person-group><name name-style="western"><surname>Roháček</surname><given-names>J</given-names></name></person-group> (<year>2016</year>) <article-title>The second species of <italic><tp:taxon-name><tp:taxon-name-part taxon-name-part-type="genus">Acartophthalmites</tp:taxon-name-part></tp:taxon-name></italic> from Baltic amber (Eocene), with notes on the relationships of the genus (<tp:taxon-name><tp:taxon-name-part taxon-name-part-type="order">Diptera</tp:taxon-name-part></tp:taxon-name>: <tp:taxon-name><tp:taxon-name-part taxon-name-part-type="subsection">Acalyptrata</tp:taxon-name-part></tp:taxon-name>).</article-title> <source>Acta Entomologica Musei Nationalis Pragae</source> <volume>56</volume>(<issue>1</issue>): <fpage>409</fpage>–<lpage>422</lpage>.</mixed-citation></ref></ref-list></tp:taxon-treatment>
